# Supplementary material for: The Mechanism of Oxymatrine Targeting miR-27a-3p/PPAR-γ Signaling Pathway through m6A Modification to Regulate the Influence on Hemangioma Stem Cells on Propranolol Resistance
Source: Cancers (Basel). 2023 Oct 30;15(21):5213. doi: 10.3390/cancers15215213 (PMC10649746; doi:10.3390/cancers15215213)
Supplement: Supplementary file 1 [file cancers-15-05213-s001.zip]

Archive with 1 entries (1 files):
- cancers-2553517-supplementary.pdf
